# Supplementary material for: An Overview and Quality Assessment of European National Guidelines for Screening and Treatment of Developmental Dysplasia of the Hip
Source: Children (Basel). 2025 Sep 3;12(9):1177. doi: 10.3390/children12091177 (PMC12468116; doi:10.3390/children12091177)
Supplement: Supplementary file 1 [file children-12-01177-s001.zip]

Archive with 1 entries (1 files):
- children-3811635-supplementary.pdf
